# Supplementary material for: Efficacy and Safety of Pulsed Field Ablation in Atrial Fibrillation: A Systematic Review
Source: J Clin Med. 2023 Jan 16;12(2):719. doi: 10.3390/jcm12020719 (PMC9861350; doi:10.3390/jcm12020719)
Supplement: Supplementary file 1 [file jcm-12-00719-s001.zip]

Archive with 1 entries (1 files):
- jcm-2154330-supplementary.pdf
